# Supplementary material for: Pan-Cancer, Genome-Scale Metabolic Network Analysis of over 10,000 Patients Elucidates Relationship between Metabolism and Survival
Source: Cancers (Basel). 2024 Jun 22;16(13):2302. doi: 10.3390/cancers16132302 (PMC11240338; doi:10.3390/cancers16132302)
Supplement: Supplementary file 1 [file cancers-16-02302-s001.zip]

Archive with 2 entries (2 files):
- Figure S1.pdf
- Table S1. reaction_concentration_mapping.csv
