# Supplementary material for: Pan-Cancer, Genome-Scale Metabolic Network Analysis of over 10,000 Patients Elucidates Relationship between Metabolism and Survival
Source: Cancers (Basel). 2024 Jun 22;16(13):2302. doi: 10.3390/cancers16132302 (PMC11240338; doi:10.3390/cancers16132302)
Supplement: Supplementary file 1 [file cancers-16-02302-s001.zip › Table S1. reaction_concentration_mapping.csv]

HMR2_rxn_id	Metabolite	Conc[uM]
HMR_9024	chylomicron(s)	0.0053
HMR_9025	VLDL(s)	0.371
HMR_9033	NEFA blood pool in_CHO2R(s)	500
HMR_9034	glucose_C6H12O6(s)	4873.874167
HMR_9035	linoleate_C18H32O2(s)	638.811529
HMR_9037	phytanic acid_C20H40O2(s)	3.612
HMR_9038	histidine_C6H9N3O2(s)	148.48
HMR_9039	isoleucine_C6H13NO2(s)	69.10909091
HMR_9040	leucine_C6H13NO2(s)	149.3111111
HMR_9041	lysine_C6H14N2O2(s)	201.0909091
HMR_9042	methionine_C5H11NO2S(s)	489.3923077
HMR_9043	phenylalanine_C9H11NO2(s)	69.7
HMR_9044	threonine_C4H9NO3(s)	148.2111111
HMR_9045	tryptophan_C11H12N2O2(s)	61.34555556
HMR_9046	valine_C5H11NO2(s)	233.1090909
HMR_9048	O2_O2(s)	2044.4
HMR_9050	HDL(s)	5
HMR_9051	LDL(s)	0.99
HMR_9061	alanine_C3H7NO2(s)	408.5125
HMR_9062	asparagine_C4H8N2O3(s)	50.76666667
HMR_9063	glutamine_C5H10N2O3(s)	587.3181818
HMR_9064	tyrosine_C9H11NO3(s)	77.27272727
HMR_9065	cysteine_C3H7NO2S(s)	74.465
HMR_9066	arginine_C6H14N4O2(s)	98.4475
HMR_9067	glycine_C2H5NO2(s)	264.0090909
HMR_9068	proline_C5H9NO2(s)	195.9428571
HMR_9069	serine_C3H7NO3(s)	136.1166667
HMR_9070	aspartate_C4H7NO4(s)	16.432
HMR_9071	glutamate_C5H9NO4(s)	61.529
HMR_9073	NH3_NH3(s)	32.4
HMR_9075	urate_C5H4N4O3(s)	311.6698333
HMR_9076	Fe2+_Fe(s)	8922
HMR_9077	Na+_Na(s)	140866.6667
HMR_9078	HCO3-_CHO3(s)	24233.33333
HMR_9081	K+_K(s)	4200
HMR_9082	Ca2+_Ca(s)	2349.857143
HMR_9083	choline_C5H14NO(s)	10.43
HMR_9084	ethanolamine_C2H7NO(s)	1.6
HMR_9085	glycerol_C3H8O3(s)	158.4222222
HMR_9086	acetate_C2H4O2(s)	46.735
HMR_9087	ornithine_C5H12N2O2(s)	69.375
HMR_9091	4-aminobutyrate_C4H9NO2(s)	0.11
HMR_9093	noradrenaline_C8H11NO3(s)	0.0028125
HMR_9094	5-hydroxy-L-tryptophan_C11H12N2O3(s)	0.018
HMR_9095	adrenaline_C9H13NO3(s)	0.0007375
HMR_9099	ethanol_C2H6O(s)	23.83333333
HMR_9104	1-methylnicotinamide_C7H9N2O(s)	0.43
HMR_9109	biotin_C10H16N2O3S(s)	0.041223333
HMR_9131	sarcosine_C3H7NO2(s)	1.4
HMR_9132	acetoacetate_C4H6O3(s)	35.5875
HMR_9133	pyruvate_C3H4O3(s)	70.0625
HMR_9134	(R)-3-hydroxybutanoate_C4H8O3(s)	86.72714286
HMR_9135	L-lactate_C3H6O3(s)	2447.566667
HMR_9137	mannose_C6H12O6(s)	51.5
HMR_9139	fructose_C6H12O6(s)	39.5
HMR_9140	galactose_C6H12O6(s)	63.65
HMR_9143	riboflavin_C17H20N4O6(s)	0.065007996
HMR_9144	pyridoxine_C8H11NO3(s)	0.025
HMR_9145	pantothenate_C9H17NO5(s)	2.94
HMR_9146	folate_C19H19N7O6(s)	0.0272
HMR_9147	retinol_C20H30O(s)	2.454608065
HMR_9150	chloride_ClH(s)	103100
HMR_9158	ascorbate_C6H8O6(s)	38.3729
HMR_9159	thiamin_C12H17N4OS(s)	0.100333333
HMR_9161	homoserine_C4H9NO3(s)	12
HMR_9164	malonate_C3H4O4(s)	11.8575
HMR_9201	citrulline_C6H13N3O3(s)	34.975
HMR_9216	2-hydroxybutyrate_C4H8O3(s)	42.225
HMR_9217	2-methylcitrate_C7H10O7(s)	0.0795
HMR_9218	3,4-dihydroxyphenylethyleneglycol_C8H10O4(s)	0.006
HMR_9219	L-dopa_C9H11NO4(s)	0.00723
HMR_9224	4-hydroxyphenylacetate_C8H8O3(s)	9.881444444
HMR_9228	4-pyridoxate_C8H9NO4(s)	0.02095
HMR_9242	acetaldehyde_C2H4O(s)	1
HMR_9253	adenine_C5H5N5(s)	0.47
HMR_9254	adenosine_C10H13N5O4(s)	1.167083333
HMR_9259	AKG_C5H6O5(s)	7.95
HMR_9260	beta-alanine_C3H7NO2(s)	2.635
HMR_9261	aldosterone_C21H28O5(s)	0.000169125
HMR_9263	androsterone_C19H30O2(s)	0.060325
HMR_9270	L-arabinose_C5H10O5(s)	2.5
HMR_9273	bilirubin_C33H36N4O6(s)	11.22791667
HMR_9275	cAMP_C10H12N5O6P(s)	0.0085
HMR_9279	cys-gly_C5H10N2O3S(s)	44.16666667
HMR_9280	cholate_C24H40O5(s)	0.72
HMR_9281	glycocholate_C26H43NO6(s)	0.06
HMR_9282	taurocholate_C26H45NO7S(s)	0.38
HMR_9283	glycochenodeoxycholate_C26H43NO5(s)	0.06
HMR_9284	taurochenodeoxycholate_C26H45NO6S(s)	0.3
HMR_9286	citrate_C6H8O7(s)	145.9
HMR_9290	creatine_C4H9N3O2(s)	49.48428571
HMR_9291	cytosine_C4H5N3O(s)	6.4
HMR_9292	L-carnitine_C7H15NO3(s)	39.605
HMR_9293	cortisol_C21H30O5(s)	0.30175
HMR_9295	cytidine_C9H13N3O5(s)	0.175
HMR_9296	deoxycytidine_C9H13N3O4(s)	0.2
HMR_9302	dehydroepiandrosterone sulfate_C19H28O5S(s)	3.0095
HMR_9303	dihydrofolate_C19H21N7O6(s)	0.005
HMR_9310	deoxyuridine_C9H12N2O5(s)	0.284
HMR_9314	estradiol-17beta_C18H24O2(s)	0.000229
HMR_9318	formate_CH2O2(s)	103.1733333
HMR_9341	betaine_C5H11NO2(s)	61.12285714
HMR_9342	glycerate_C3H6O4(s)	10
HMR_9348	guanosine_C10H13N5O5(s)	0.8
HMR_9358	hypoxanthine_C5H4N4O(s)	6.276153846
HMR_9361	inositol_C6H12O6(s)	23.525
HMR_9362	inosine_C10H12N4O5(s)	1.29
HMR_9363	cystine_C6H12N2O4S2(s)	101.18
HMR_9365	leukotriene B4_C20H32O4(s)	0.000143287
HMR_9376	NAD+_C21H28N7O14P2(s)	24.3
HMR_9377	NADP+_C21H29N7O17P3(s)	19.6
HMR_9401	ribitol_C5H12O5(s)	0.46
HMR_9406	ribose_C5H10O5(s)	2.3
HMR_9411	sphingosine-1-phosphate_C18H38NO5P(s)	0.278
HMR_9412	serotonin_C10H12N2O(s)	0.824
HMR_9415	succinate_C4H6O4(s)	14.275
HMR_9416	sucrose_C12H22O11(s)	1.8
HMR_9418	taurine_C2H7NO3S(s)	91.63636364
HMR_9423	thymidine_C10H14N2O5(s)	0.205
HMR_9424	thyroxine_C15H11I4NO4(s)	0.01683925
HMR_9427	triiodothyronine_C15H12I3NO4(s)	1.27E-05
HMR_9429	testosterone_C19H28O2(s)	0.00985
HMR_9432	thiosulfate_H2S2O3(s)	51.15
HMR_9437	uracil_C4H4N2O2(s)	1.135
HMR_9438	urea_CH4N2O(s)	5278.65
HMR_9439	uridine_C9H12N2O6(s)	9.106666667
HMR_9441	vitamin D2_C28H44O(s)	0.00275
HMR_9442	vitamin D3_C27H44O(s)	0.03705
HMR_9452	estriol_C18H24O3(s)	0.004775
HMR_9453	etiocholanolone_C19H30O2(s)	0.00125
HMR_9460	creatinine_C4H7N3O(s)	76.53923077
HMR_9685	D-glucitol_C6H14O6(s)	7.045
HMR_9690	orotate_C5H4N2O4(s)	2.945
HMR_9693	xanthurenate_C10H7NO4(s)	0.022
HMR_9694	homovanillate_C9H10O4(s)	0.059555556
HMR_9701	coproporphyrin I_C36H38N4O8(s)	0.0085
HMR_9702	coproporphyrin III_C36H38N4O8(s)	0.006
HMR_9729	glycogen_C24H42O21(s)	41.2
HMR_9808	propanoate_C3H6O2(s)	0.9
HMR_9809	butyrate_C4H8O2(s)	1
HMR_9810	valeric acid_C5H10O2(s)	0.6
HMR_9811	hexanoic acid_C6H12O2(s)	17
HMR_9813	octanoic acid_C8H16O2(s)	5.25
HMR_9815	decanoic acid_C10H20O2(s)	11
